# Supplementary material for: Common and Unique Transcription Signatures of YAP and TAZ in Gastric Cancer Cells
Source: Cancers (Basel). 2020 Dec 7;12(12):3667. doi: 10.3390/cancers12123667 (PMC7762230; doi:10.3390/cancers12123667)
Supplement: Supplementary file 1 [file cancers-12-03667-s001.zip]

Archive with 3 entries (2 files):
- final supp/
- final supp/cancers-982574 supp figures.pdf
- final supp/SupplementaryTable1.xlsx
