# Supplementary material for: Common and Unique Transcription Signatures of YAP and TAZ in Gastric Cancer Cells
Source: Cancers (Basel). 2020 Dec 7;12(12):3667. doi: 10.3390/cancers12123667 (PMC7762230; doi:10.3390/cancers12123667)
Supplement: Supplementary file 1 [file cancers-12-03667-s001.zip › final supp/SupplementaryTable1.xlsx]

## Sheet: TopUP_TopDown_genes
Top up-regulated transcripts					Top down-regulated transcripts
Transcript_id	Official_Symbol	log2FC(YAP.OE/YAP.N)	log2FC(TAZ.OE/TAZ.N)		Transcript_id	Official_Symbol	log2FC(YAP.OE/YAP.N)	log2FC(TAZ.OE/TAZ.N)
ENST00000376468	NPPB	6.49095	5.42808		ENST00000604621	FXYD3	-3.16176	-3.71659
ENST00000367194	KISS1	6.00891	4.63475		ENST00000222125	CAPS	-3.743	-3.09279
ENST00000613865	RPS24	5.27901	5.24281		ENST00000297564	COX6C	-3.99192	-2.24769
ENST00000371697	ANKRD1	5.4211	5.02983		ENST00000439082	AKR1C3	-2.61924	-3.39382
ENST00000356524	SAA1	4.39764	5.08853		ENST00000369458	VTCN1	-3.66857	-1.93097
ENST00000299502	SERPINB2	3.95436	4.72138		ENST00000604404	FXYD3	-2.6349	-2.8589
ENST00000369413	HSD3B1	4.51497	4.14149		ENST00000376851	KLK6	-2.19618	-3.28791
ENST00000396549	MFAP5	4.2973	4.24537		ENST00000380554	AKR1C3	-2.19823	-3.05851
ENST00000382723	MSX1	4.20781	4.21991		ENST00000449647	SPATS2L	-2.82936	-2.37406
ENST00000531340	HSD3B1	4.5865	3.76178		ENST00000368222	CRABP2	-3.22894	-1.95858
ENST00000451137	CYR61	4.06209	4.01812		ENST00000371930	ANKRD22	-2.59031	-2.57895
ENST00000359478	MFAP5	3.90287	3.84654		ENST00000402434	RTN4	-2.8087	-2.22245
ENST00000367078	C4BPB	3.92315	3.5219		ENST00000391808	KLK6	-2.57002	-2.43279
ENST00000579774	GJA5	3.22391	4.17245		ENST00000612794	GPX2	-1.60727	-3.28329
ENST00000328600	NLRP10	3.46385	3.9202		ENST00000524218	TMPRSS4	-2.65683	-2.1926
ENST00000617517	CYR61	3.34366	3.95581		ENST00000296839	FOXQ1	-2.51539	-2.25949
ENST00000367990	APOA2	2.45334	4.46226		ENST00000437212	TMPRSS4	-2.63043	-2.134
ENST00000526590	NLRP10	2.78322	3.95711		ENST00000297991	AQP3	-2.19312	-2.50193
ENST00000446046	FN1	3.3047	3.14399		ENST00000257831	EHF	-2.72358	-1.96349
ENST00000223095	SERPINE1	3.74906	2.5762		ENST00000421196	AKR1C2	-2.15882	-2.46954
ENST00000430508	GJA5	2.83909	3.47128		ENST00000368738	S100A9	-1.90386	-2.71777
ENST00000395339	PSMB8	4.13356	2.16543		ENST00000395048	CYP1A1	-2.71949	-1.89009
ENST00000295897	ALB	2.0719	4.19561		ENST00000346446	FXYD3	-2.18404	-2.15626
ENST00000508214	ANXA3	2.43534	3.80509		ENST00000394536	PCDH1	-2.0915	-2.20139
ENST00000535411	MFAP5	3.20871	2.7036		ENST00000268171	FURIN	-2.08155	-2.18315
ENST00000519522	RPL26L1	2.39559	3.51419		ENST00000523251	TMPRSS4	-2.18738	-2.0587
ENST00000613659	DUSP14	2.7476	3.00977		ENST00000373004	SRPX2	-1.9164	-2.24944
ENST00000443816	FN1	2.76117	2.98524		ENST00000257832	ELF5	-2.30606	-1.8348
ENST00000448959	CPVL	2.97973	2.72812		ENST00000332160	METTL7A	-2.23269	-1.83272
ENST00000614864	CPVL	3.03234	2.66811		ENST00000260843	GPR87	-1.67187	-2.36448
ENST00000511370	ALB	1.94891	3.53521		ENST00000300557	PRR15L	-2.31657	-1.69578
ENST00000509063	ALB	1.81357	3.55135		ENST00000209718	KRT23	-2.23008	-1.77968
ENST00000374859	PSMB9	3.06274	2.27227		ENST00000616558	SYTL1	-1.93679	-2.05569
ENST00000260356	THBS1	3.37641	1.95212		ENST00000341272	GSN	-2.1836	-1.76955
ENST00000229384	GATC	1.98427	3.32182		ENST00000301258	PSCA	-1.85128	-2.02072
ENST00000391418	KRTAP2-3	2.48717	2.8079		ENST00000536300	SP6	-2.02611	-1.83421
ENST00000391588	KRTAP3-1	2.391	2.88237		ENST00000302517	CXXC5	-1.81564	-1.99232
ENST00000232975	TNNC1	2.31622	2.90756		ENST00000430435	MYO6	-1.63478	-2.11476
ENST00000396700	STXBP6	2.35615	2.80003		ENST00000222573	ITGB8	-2.12957	-1.6068
ENST00000311127	HEG1	2.91223	2.17627		ENST00000442470	ANKRD65	-1.68338	-1.99616
ENST00000367976	CTGF	2.07132	3.01386		ENST00000628962	VPS8	-1.8547	-1.76073
ENST00000395938	PMP22	2.42159	2.55201		ENST00000368701	S100A14	-1.79314	-1.82226
ENST00000379893	DCLK1	3.24411	1.67825		ENST00000368947	ANXA9	-1.61392	-1.89665
ENST00000546511	STXBP6	1.89969	3.01085		ENST00000522307	TMPRSS4	-1.63161	-1.8277
ENST00000432534	CPVL	2.74266	2.13385		ENST00000550502	METTL7A	-1.83701	-1.60924
ENST00000403106	FGA	1.63222	3.1888		ENST00000267540	STON2	-1.6444	-1.78853
ENST00000393414	IL1R2	2.69068	2.12084		ENST00000618200	IFI27	-1.64312	-1.59858
ENST00000502498	CANX	2.32986	2.4596
ENST00000252486	APOE	2.48075	2.30861
ENST00000378204	EXT1	2.36397	2.411
ENST00000367076	C4BPB	2.78706	1.94861
ENST00000361175	PAPSS2	2.62177	2.05788
ENST00000354258	TAP1	2.6838	1.99537
ENST00000412622	PHLDB2	1.99563	2.63988
ENST00000393087	SERPINA1	1.69149	2.94131
ENST00000397909	NAV3	2.37934	2.19904
ENST00000556043	PRMT5	2.27734	2.29547
ENST00000370207	F3	2.70348	1.82634
ENST00000334047	F3	2.51676	1.9913
ENST00000436216	EXT1	2.11551	2.33001
ENST00000617237	PPME1	1.90069	2.52522
ENST00000328257	PPME1	2.13461	2.2831
ENST00000412423	IQCJ-SCHIP1	2.32729	2.07663
ENST00000342951	PSG5	2.71939	1.6831
ENST00000340083	DOK7	2.19221	2.18336
ENST00000426059	FN1	2.19565	2.16143
ENST00000366170	VSTM1	1.61228	2.70389
ENST00000397591	THBS1	2.27217	2.00345
ENST00000432556	OLR1	1.94218	2.32256
ENST00000553585	HSP90AA1	2.2523	2.01221
ENST00000367064	CD55	2.24359	1.91756
ENST00000395748	AREG	1.82384	2.27839
ENST00000327355	FAM174B	1.78805	2.30008
ENST00000426972	DDAH1	1.99856	2.07237
ENST00000527344	CFL1	2.2728	1.7496
ENST00000409807	FHL2	2.00515	1.94489
ENST00000513040	GRAMD3	1.77949	2.16402
ENST00000520016	MATN2	2.20753	1.71393
ENST00000408954	DAPK1	2.2682	1.65082
ENST00000631460	CELF2	2.20915	1.69176
ENST00000550503	NAV3	1.90005	1.98838
ENST00000372419	PRPS1	1.65687	2.21135
ENST00000239223	DUSP1	1.68021	2.10564
ENST00000371069	DNAJC6	1.80232	1.97684
ENST00000586263	NEDD4L	1.70831	2.05596
ENST00000422748	CALD1	1.65106	2.08899
ENST00000261254	CCND2	1.75177	1.9665
ENST00000550788	NAV3	1.80801	1.82805
ENST00000527633	RAB30	1.93337	1.70265
ENST00000509973	PLAC8	1.91787	1.69079
ENST00000367157	NUAK2	1.95022	1.65787
ENST00000301178	AXL	1.86877	1.68159
ENST00000400167	TGIF1	1.89373	1.61573
ENST00000436461	CALD1	1.61158	1.89255
ENST00000274254	SKP2	1.608	1.89457
ENST00000273067	MARCHF4	1.64934	1.84423
ENST00000434152	APOE	1.66391	1.82554
